# Supplementary material for: Helicobacter pylori Neutrophil-Activating Protein Directly Interacts with and Activates Toll-like Receptor 2 to Induce the Secretion of Interleukin-8 from Neutrophils and ATRA-Induced Differentiated HL-60 Cells
Source: Int J Mol Sci. 2021 Oct 26;22(21):11560. doi: 10.3390/ijms222111560 (PMC8584237; doi:10.3390/ijms222111560)
Supplement: Supplementary file 1 [file ijms-22-11560-s001.zip]

Archive with 1 entries (1 files):
- ijms-1423258-supplementary.pdf
